# Supplementary material for: Pseudo-RNA-Binding Domains Mediate RNA Structure Specificity in Upstream of N-Ras
Source: Cell Rep. 2020 Jul 21;32(3):107930. doi: 10.1016/j.celrep.2020.107930 (PMC7383231; doi:10.1016/j.celrep.2020.107930)
Supplement: Table S4. Raw Data of 15N Relaxation Measurements of Drosophila Unr CSD12 Bound to SL6 Apical RNA and CSD78, Related to Figure 3 [file mmc2.xlsx]

## Sheet: Table_S6_DNA-oligonucleotides
CSD78								CSD12
residue	15N R1 (s-1)	15N R1 (s-1) (error)	15N R1 (s-1)	15N R1 (s-1) (error)	hetNOE	hetNOE error		residue	15N R1 (s-1)	15N R1 (s-1) (error)	15N R1 (s-1)	15N R1 (s-1) (error)	hetNOE	hetNOE error
757	0.549688	0.100926	0.617011	0.40206	-1.22406	0.105862		181	0.814972	0.0902225	2.30847	0.148691	-0.56987	-0.0642245
758	0.746981	0.0833257	1.2163	0.421303	-0.656142	0.0578431		182	1.18255	0.0501308	2.32	0.0466053	-0.249703	-0.0659861
759	1.01934	0.0697668	2.54667	0.390553	-0.193294	0.0331537		183	1.34685	0.0176464	2.85628	0.0606836	-0.319616	-0.0785046
760	1.18262	0.0560858	3.60658	0.285297	-0.0726859	0.0391271		184	1.44885	0.00732094	4.01048	0.0508163	0.0278702	0.00621099
761	1.30282	0.0561877	4.32363	0.212076	0.110196	0.0529706		185	1.5337	0.0070547	5.30739	0.070006	0.249699	0.0535738
762	1.12607	0.0333028	9.16302	0.803915	0.526146	0.0560924		186	1.32047	0.0282034	9.41024	0.175738	0.463882	0.0699452
763	1.06413	0.01354	12.6803	0.16492	0.597414	0.129908		187	1.32169	0.0473034	14.2327	0.323166	0.677255	0.0617903
764	1.02685	0.040493	15.602	0.331113	0.822661	0.297398		188	1.26718	0.0607335	12.2649	0.549315	0.644374	0.0620236
765	0.929898	0.0263628	18.7492	0.480648	0.793031	0.356324		189	1.30855	0.0476649	13.7942	0.836366	1.08577	0.0680688
766	0.993295	0.0289585	15.7136	0.329473	0.809276	0.23106		190	1.20179	0.0418396	16.7691	0.621063	0.65516	0.0447909
767	0.990866	0.0245678	16.6036	0.371441	0.823532	0.253977		192	1.34604	0.0996977	14.1002	1.12325	0.718565	0.0412372
768	1.0616	0.0283608	16.0098	0.307357	0.765543	0.341112		193	1.27823	0.0338152	13.301	0.649495	0.921119	0.0749612
769	0.951739	0.0381353	18.2705	0.618916	0.929475	0.559414		194	1.23304	0.0240073	12.9852	0.519039	0.835543	0.130877
770	0.88441	0.0246862	17.8496	0.394058	0.827574	0.359363		195	1.24072	0.0360213	12.9173	0.558307	0.856855	0.0600727
771	0.895868	0.0229868	17.4973	0.318288	0.767649	0.52372		200	1.20377	0.0437643	13.0013	0.752762	0.759186	0.0655374
772	0.917234	0.0154276	16.2861	0.304668	0.761446	0.257317		201	1.07682	0.682452	14.5238	0.630161	0.567201	0.0500151
773	1.04563	0.0263995	12.8303	0.22226	0.653012	0.197153		202	1.11572	0.0534229	15.4779	0.805893	0.996781	0.0626866
774	0.789758	0.0664043	14.8235	0.827751	0.811881	0.387352		203	1.13933	0.0801346	18.0362	1.15268	0.780778	0.0474516
776	0.930732	0.0351982	17.815	0.494755	0.837474	0.305787		204	1.25142	0.0871544	14.9452	1.12807	0.806994	0.049681
777	1.04359	0.0439455	16.3459	0.331808	0.816416	0.52622		205	1.2507	0.0530097	12.9403	0.521642	0.668135	0.0667199
778	0.944601	0.0401816	16.8479	0.638713	0.872258	0.728804		206	1.16568	0.0586099	10.9973	0.460482	0.654726	0.0720057
779	0.98063	0.0492532	16.5581	0.86212	0.800682	0.617634		207	1.1359	0.0567972	13.2388	0.661816	0.769762	0.0628208
780	1.0825	0.0349374	18.6135	1.03911	0.767746	0.245126		208	1.06598	0.0394304	11.9716	0.239718	0.462658	0.052796
781	0.897229	0.0237689	19.6139	0.64909	0.712257	0.377201		209	1.10186	0.0245775	12.6083	0.477899	0.584885	0.0687178
782	0.84823	0.0301006	17.0053	0.470567	0.74769	0.200735		210	1.10729	0.0699452	18.7524	1.42785	0.619396	0.0466152
783	0.886344	0.0411937	17.6314	0.54974	0.838769	0.345663		211	1.16854	0.0462197	15.4195	1.07693	0.694516	0.0458293
784	0.895687	0.0386743	15.7533	0.468939	0.542912	0.147917		212	1.42839	0.0821979	15.2657	0.743334	0.750534	0.0625493
785	0.998897	0.032317	18.9528	1.01522	0.705976	0.271013		213	1.26107	0.069363	14.216	0.746686	0.936513	0.0553707
786	1.08064	0.0468981	18.3938	1.12709	0.479003	0.852744		214	0.986774	0.261852	14.7375	0.996924	0.721722	0.0534918
787	1.02184	0.0288152	15.5642	0.681126	0.826725	0.609041		215	1.07477	0.0990835	18.7748	1.68453	0.543919	0.0453262
788	1.03917	0.0261902	19.9676	0.772497	0.855821	0.632145		217	1.20514	0.0508903	14.695	0.5983	0.864891	0.0717884
789	0.980275	0.0328397	17.3888	0.597052	0.737744	0.322826		218	1.22387	0.0472153	13.9637	0.288012	0.576435	0.0693389
790	0.932141	0.038308	14.6622	0.586411	0.78544	0.462686		219	1.29338	0.0403599	7.04741	0.209226	0.325541	0.0514425
791	1.01423	0.0323067	17.6657	1.05677	0.837994	0.245938		220	0.899832	0.0978302	13.8488	1.1344	0.591189	0.0398781
792	1.0549	0.0817928	17.0071	0.529087	0.731586	0.375591		221	1.15196	0.0311075	11.9047	0.430629	0.684828	0.0617408
793	0.904603	0.0335481	9.50007	0.228665	0.817416	0.192204		222	1.31983	0.0320563	11.9682	0.513076	0.695822	0.0995317
794	1.16515	0.0184185	14.8507	0.215588	0.548156	0.0750554		223	1.27713	0.0402191	12.0755	0.781297	0.607169	0.077018
795	1.00685	0.0196352	7.4663	0.119354	0.815331	0.257424		224	1.18051	0.0343596	12.7093	0.413029	0.73444	0.0605436
796	0.737787	0.0256116	13.8596	0.692628	0.221589	0.0618578		225	1.2504	0.0214204	14.3562	0.407254	0.58732	0.0418985
797	0.905753	0.103329	17.7305	0.288467	0.778596	0.586123		226	1.25924	0.0306537	12.7503	0.297037	0.8324	0.0708356
799	0.936659	0.0185815	9.43708	0.413155	0.712862	0.164393		228	1.25219	0.0256288	15.073	0.690851	0.811086	0.0694592
800	0.848454	0.0299691	14.9258	0.175331	0.407705	0.0809345		230	1.31213	0.0431807	13.3583	0.7628	0.935066	0.0723768
801	1.03446	0.0154633	15.0758	0.496793	0.771396	0.334012		231	1.3122	0.0801566	14.2767	0.64075	0.977745	0.0548193
802	1.06532	0.0149739	16.332	0.260984	0.71596	0.147539		232	1.26708	0.0375801	13.6465	0.457123	0.79424	0.0680853
803	0.990658	0.0201677	15.5655	0.535223	0.67318	0.18642		233	1.31763	0.0692054	15.8331	0.772093	0.816702	0.0607565
804	1.02832	0.0258864	15.3331	0.29032	0.8028	0.196318		234	1.20609	0.0244817	14.0492	0.608765	0.615916	0.0573113
805	1.13621	0.0202739	15.2498	0.410193	0.809475	0.490731		235	1.1641	0.0455472	15.4853	0.717298	0.751669	0.0300563
806	1.05781	0.0147797	17.7677	0.521683	0.729248	0.170664		236	1.18253	0.0569253	12.7508	0.459544	0.715021	0.0746475
807	1.04533	0.0188618	16.8168	0.304954	0.778958	0.301984		237	1.2837	0.0484172	13.087	0.405915	0.613169	0.0536714
808	1.03313	0.0303603	17.6791	0.487942	0.819864	0.315517		238	1.23005	0.055689	11.3995	0.259946	0.426949	0.042242
809	1.06733	0.0288586	15.5674	0.313995	0.876774	0.311236		239	1.15611	0.0343178	14.1225	0.395525	0.397115	0.0594614
810	1.04914	0.0319556	16.0084	0.344425	0.843312	0.301423		240	1.14463	0.122552	14.2183	0.91537	0.327549	0.0362532
811	1.05048	0.036829	16.3046	0.284496	0.726713	0.366722		241	1.3051	0.040919	12.4346	0.251462	0.661427	0.0684763
812	0.970358	0.0193252	10.8123	0.225925	0.785024	0.447522		242	1.2397	0.0308102	12.3423	0.352243	0.638479	0.0573897
813	1.20904	0.0197842	6.86262	0.322931	0.609361	0.195273		244	1.38372	0.0420498	15.6409	0.862	0.681942	0.0591404
814	1.25319	0.0641478	4.86246	0.787938	0.415081	0.0770091		245	1.22168	0.0674429	22.4756	2.08656	0.667835	0.0518168
815	1.14737	0.0766629	6.27396	0.373956	0.262018	0.179701		246	1.20706	0.210097	13.1902	1.07197	0.970834	0.000117646
816	1.08578	0.0674642	5.73412	0.451772	0.445698	0.0936885		248	1.21763	0.0353787	19.4612	0.975413	0.696378	0.157674
817	1.14761	0.0844518	6.66438	0.335859	0.316082	0.113061		249	1.23733	0.0440557	15.5462	0.377405	0.739175	0.0661687
818	1.16622	0.0659884	14.5033	0.141466				250	1.28576	0.0467605	14.614	1.08573	0.577381	0.0511211
819	1.31512	0.0519554	20.7667	1.56245	0.993478	0.176603		251	1.1499	0.0327547	17.8624	1.09759	0.752437	0.0409255
820	1.09765	0.0130827	5.56413	0.331947	0.966859	0.297638		252	1.20229	0.0221226	15.1225	0.461915	0.619787	0.0569173
821	1.20779	0.070221	7.43224	0.359567	0.357249	0.0994298		255	1.22563	0.021328	12.4773	0.465905	0.430915	0.0525682
822	1.20491	0.0711465	7.15201	0.285335	0.431917	0.0831679		256	1.18349	0.0310544	10.4511	0.137424	0.453317	0.038218
823	1.23881	0.0513566	12.0146	0.19137	0.377	0.127323		257	1.20151	0.0322767	12.1531	0.535604	0.409169	0.0429861
824	1.1198	0.0154301	17.8875	0.362405	0.435217	0.214626		258	1.19003	0.0695382	15.1346	1.92663	0.235049	0.0184274
826	1.0182	0.028756	17.6619	0.420095	0.696574	0.447643		259	1.25667	0.0458373	12.497	0.368746	0.386943	0.028177
827	0.969902	0.0239707	15.3859	0.227924	0.649451	0.399329		260	1.17612	0.0183754	10.2153	0.342239	0.334104	0.0434978
828	0.954965	0.0185763	15.964	0.244253	0.839294	0.407379		261	1.12003	0.0423196	11.636	0.377226	0.568823	0.0621974
829	1.05637	0.0164526	17.0915	0.46275	0.737806	0.281195		262	1.19338	0.054593	14.8207	0.526295	0.697238	0.0410869
830	1.07141	0.0185464	17.1602	0.222928	0.783868	0.300214		263	1.15168	0.0386989	12.6121	0.488234	0.862425	0.0665494
831	0.975949	0.013532	16.7163	0.48268	0.743355	0.196077		264	1.25359	0.0420934	12.321	0.74114	0.827686	0.065748
832	0.930923	0.0219185	15.2204	0.201593	0.796439	0.304716		265	1.1543	0.0562843	15.0764	1.06645	0.721411	0.0547993
834	0.994118	0.0169693	14.4098	0.316	0.628605	0.336153		266	1.21652	0.0639118	13.0528	0.394902	0.639944	0.0514731
835	1.08504	0.0368011	13.3024	0.240932	0.763076	0.199146		267	1.23579	0.0348319	15.0309	1.05498	0.563403	0.038556
836	0.963986	0.0291803	14.4334	0.321325	0.669454	0.148035		268	1.10594	0.0223819	12.8636	0.38149	0.822599	0.0718839
837	1.01166	0.0273851	13.5047	0.129644	0.607367	0.132545		269	1.21155	0.0389751	11.6304	0.514639	1.00281	0.0844405
839	0.99039	0.0181379	14.6982	0.165338	0.770063	0.173289		270	1.21547	0.0298241	8.58522	1.04947	0.610945	0.0594768
841	1.05928	0.0263441	15.0547	0.226479	0.81655	0.185365		271	1.26589	0.0381238	10.1799	0.144007	0.535891	0.0652524
842	0.990274	0.0130306	16.3529	0.425499	0.786176	0.353576		272	1.33544	0.0803743	8.31127	0.124369	0.400751	0.0613103
843	1.00896	0.0482027	14.294	0.539448	0.658736	0.128455		273	1.41765	0.0686297	6.97925	0.122908	0.384977	0.0427833
844	1.01196	0.050975	18.2789	3.87842	0.57479	0.227618		274	1.30485	0.103455	5.82588	0.145824	0.298375	0.054094
845	0.935102	0.0465266	5.77116	0.364274	0.243537	0.1259		275	1.35737	0.0965778	5.49202	0.0678468	0.256667	0.0501704
846	1.13578	0.0527777	15.6946	0.379089	0.308071	0.0378748		276	1.35384	0.0941511	5.74951	0.0710763	0.293004	0.0525116
848	0.939184	0.0385406	14.2326	0.272396	0.739992	0.196215		277	1.38292	0.0820565	5.71462	0.101646	0.170512	0.0304027
849	1.01057	0.0244959	15.9773	0.144056	0.914742	0.254038		278	1.45326	0.0372133	5.77789	0.133032	0.1994	0.0399957
850	1.09937	0.0165873	16.0595	0.243753	0.799998	0.258135		279	1.53335	0.0406721	6.5492	0.120479	0.294781	0.0523099
851	1.03409	0.0258688	16.7371	0.570591	0.899726	0.401922		280	1.37618	0.0728171	6.05368	0.0801675	0.270706	0.055034
852	1.11408	0.0275575	9.48296	0.206016	0.732494	0.582664		281	1.29407	0.116074	6.05186	0.256699	0.217463	0.0316641
853	1.16432	0.0205939	7.36609	0.488018	0.542751	0.0590494		282	1.33292	0.109757	6.18598	0.198082	0.391729	0.0633697
856	0.908594	0.18711	19.9506	1.92873	0.647513	0.0774173		283	1.43074	0.0697802	7.31487	0.132363	0.358146	0.0603004
857	0.975922	0.0857114	31.6751	3.70514	1.00579	1.20847		284	1.38762	0.0680858	9.92728	0.17327	0.548685	0.071307
858	1.1521	0.0365885	26.5084	1.50681	0.533187	0.767844		285	1.29651	0.0662345	10.8143	0.260227	0.557224	0.0614303
859	1.16755	0.0294775	21.3168	1.39946	0.776747	0.69661		286	1.25556	0.0577892	22.5698	9.06065	0.714364	0.0725105
861	0.996978	0.0176691	13.9703	0.25262	0.634472	0.60258		287	1.22064	0.0542774	16.8173	1.14951	0.839545	0.0690513
862	1.01731	0.00887123	14.6615	0.139503	0.648159	0.266009		288	1.1254	0.0680059	13.8738	0.711823	0.837366	0.0616933
864	0.963859	0.0251248	18.1581	0.286391	0.464545	0.382918		289	1.24634	0.0347148	14.0206	0.545764	0.908837	0.0715471
865	1.00593	0.0288343	14.9424	0.349312	0.743734	0.290197		290	1.18755	0.0452453	14.7122	0.712084	0.776771	0.0695235
866	1.05179	0.0262867	20.0119	0.449888	0.821197	0.369207		291	1.11738	0.0322463	15.3134	0.644468	0.685902	0.0905713
867	1.00262	0.0401323	17.1105	0.548486	0.971501	0.428154		292	1.1879	0.0188003	11.465	0.28929	0.537344	0.0663092
868	1.15669	0.0297844	18.0935	0.427406				293	1.16872	0.0543286	11.317	0.553012	0.698016	0.0652784
869	1.01357	0.0205593	16.7624	0.31471	0.941804	0.400059		295	1.19029	0.0100469	11.0384	0.174441	0.465134	0.0688137
872	1.0734	0.0157642	14.8029	0.163241	0.82492	0.250376		296	1.12523	0.0152179	9.90327	0.225202	0.566408	0.0720153
873	1.06955	0.0238974	29.2114	1.55128	0.896971	0.354147		297	1.21	0.0178327	12.1814	0.543348	0.644664	0.0173214
874	1.06586	0.0328865	27.8622	0.898272	0.647837	0.248702		298	1.11082	0.040363	13.9859	0.36001	0.541711	0.0566868
879	1.01284	0.0209937	18.3178	0.516234	0.628487	0.158354		299	1.22129	0.0740004	14.0506	3.75795	0.782891	0.0185288
880	1.09166	0.0436017	17.7403	0.655086	0.755069	0.41014		301	1.12938	0.0432529	13.6019	0.715498	0.757871	0.046329
881	1.29513	0.0691311	6.19005	0.331886	0.316417	0.124743		302	1.23538	0.0784436	13.3019	0.811248	0.736077	0.0639362
882	0.979606	0.0288308	15.2936	0.298841	0.810664	0.148565		303	1.17278	0.0441315	12.577	0.788936	0.717476	0.0533373
883	0.952985	0.0222174	16.0467	0.376872	0.81688	0.251907		304	1.19456	0.0365701	11.9358	0.213907	0.664128	0.0789567
884	0.997341	0.0332531	15.8681	0.350002	0.868687	0.2819		305	1.17004	0.0442599	11.9956	0.391213	0.763687	0.0707384
885	1.06561	0.028494	15.4099	0.295224	0.854162	0.264965		306	1.26861	0.0227601	13.1408	0.582176	0.752518	0.0803734
886	1.04571	0.0372572	16.3856	0.5327	0.828942	0.41678		307	1.24578	0.046918	12.0262	0.330816	0.562826	0.0503035
887	0.883919	0.047713	18.2967	0.708569	0.763755	0.4837		308	1.13662	0.0381003	10.1548	0.425424	0.547145	0.0547265
888	0.977953	0.031343	16.1473	0.455099	0.826874	0.333376		309	1.1731	0.0542714	12.2922	0.466349	0.575509	0.0534168
889	1.00899	0.0364066	13.746	0.428541	0.852919	0.181946		310	1.13672	0.0261601	10.2224	0.102358	0.564772	0.0697592
890	0.894026	0.0359748	20.1145	0.566729	0.83123	0.312033		311	1.21274	0.0306109	10.91	0.138072	0.370379	0.0354495
891	0.939874	0.0194111	17.4071	0.419422	0.765237	0.318534		312	1.0576	0.034864	11.9112	0.48254	0.590035	0.0643708
892	0.953272	0.0256558	16.2972	0.313486	0.747489	0.341604		313	1.18543	0.0319379	12.9325	0.753094	0.856975	0.061849
893	1.04264	0.0362275	15.8061	0.376076	0.842695	0.294213		314	1.15223	0.0309429	12.7301	0.52803	0.768562	0.0668416
894	1.05887	0.0208952	15.3275	0.220784	0.754376	0.214841		315	1.1837	0.0239581	12.4342	0.585483	0.836032	0.0490209
895	1.06763	0.0149587	14.7512	0.120067	0.689025	0.132592		316	1.27731	0.0389083	13.3619	0.231931	0.778372	0.0431429
896	1.11414	0.0128767	10.9248	0.117902	0.537455	0.121183		317	1.2127	0.0361523	13.8782	0.652461	0.854728	0.0482276
897	0.870174	0.0301849	24.6113	0.807716	0.57829	0.673523		318	1.25133	0.0388955	13.4329	0.473249	1.17861	0.103284
898	0.930339	0.0158423	18.3053	0.339435	0.812566	0.335671		319	1.27764	0.034451	13.1637	0.51037	0.87792	0.0731641
899	0.932386	0.0198417	17.4252	0.227774	0.782742	0.265027		320	1.21624	0.0515137	14.1251	0.67148	0.785786	0.0694096
900	1.04943	0.0407295	15.696	0.215425	0.841455	0.414334		321	1.23755	0.0930772	14.4896	0.610402	0.97036	0.0564606
901	0.978415	0.0193844	19.5923	0.218424	0.776993	0.186008		322	1.17618	0.0310931	14.1658	0.662515	0.604262	0.0443573
903	1.07943	0.0238137	16.3	0.222356	0.773156	0.240696		323	1.15106	0.028934	14.6619	0.723287	0.65821	0.0480726
904	0.995769	0.0171318	17.6596	0.358212	0.914458	0.364432		324	1.05481	0.0769706	26.7938	2.82376	0.826857	0.053988
905	0.925865	0.02168	20.3926	0.523664	0.81766	0.307913		325	1.23577	0.0374245	16.0232	0.611663	0.532419	0.0422559
906	0.954701	0.017261	12.6032	0.562078	0.773641	0.244777		326	1.149	0.07224	12.3414	0.328809	0.722394	0.0636771
907	1.00454	0.0204158	16.4788	0.373374	0.89858	0.29063		327	1.27193	0.0400457	11.2444	0.305364	0.503783	0.0696443
910	1.01612	0.0515376	15.5223	0.460721	0.849761	0.121426		328	1.3137	0.057247	11.4956	0.356373	0.734028	0.0814444
911	1.04138	0.0349788	15.3035	0.438604	0.86546	0.235794		329	1.27532	0.034827	11.8984	0.372274	0.599558	0.0762329
912	0.986575	0.0453543	16.7967	0.38861	0.863189	0.234103		330	1.21377	0.0260745	12.0071	0.596053	0.744491	0.0193394
913	0.998964	0.028198	16.4987	0.269886	0.821838	0.235474		331	1.31362	0.0735325	13.8683	1.27105	1.10891	0.074016
914	0.863487	0.0345957	18.1324	0.551632	0.854794	0.310061		332	1.19579	0.0295623	13.7783	0.505599	0.802906	0.0822228
915	0.859289	0.0301566	20.4428	0.592731	0.907214	0.525101		333	1.12168	0.0461587	13.9061	0.702132	0.67875	0.062726
916	0.93237	0.0369975	18.6938	0.879269	0.753334	0.576846		334	1.17264	0.0632165	12.7179	0.443339	0.828757	0.0609731
917	0.988271	0.0270972	18.1034	0.427484	0.888748	0.420542		335	1.17953	0.0474466	14.1369	0.681215	0.687057	0.0501082
918	0.920807	0.0163475	17.808	0.328625	0.818583	0.373088		336	1.17596	0.0864188	13.6869	0.68368	0.9604	0.0632205
919	1.04409	0.0110613	15.2675	0.184982	0.700335	0.21369		337	1.17056	0.0282582	11.0302	0.482863	0.611696	0.0704646
920	1.24576	0.0248729	9.21072	0.152283	0.413885	0.0671832		338	1.20508	0.0387658	11.9603	0.775072	1.03244	0.0540999
921	0.996407	0.016974	10.2562	0.355409	0.648123	0.107135		339	1.38133	0.0356744	8.23433	0.158209	0.526485	0.0695704
922	1.17815	0.00533815	2.40166	0.0364218	-0.48526	0.0222039		341	1.37625	0.0306455	6.51222	0.11482	0.164152	0.0249139
								342	1.23595	0.0116881	4.50687	0.12702	-0.237133	-0.0505082
								344	0.967273	0.00839673	1.76508	0.0482278	-0.904625	-0.179946
